# Supplementary material for: Nutritional Intervention for Sjögren Disease: A Systematic Review
Source: Nutrients. 2025 Aug 25;17(17):2743. doi: 10.3390/nu17172743 (PMC12430580; doi:10.3390/nu17172743)
Supplement: Supplementary file 1 [file nutrients-17-02743-s001.zip]

Archive with 1 entries (1 files):
- nutrients-3803301-supplementary.pdf
